# Supplementary material for: Triatoma guazu Lent and Wygodzinsky Is a Junior Synonym of Triatoma williami Galvão, Souza and Lima
Source: Insects. 2022 Jun 28;13(7):591. doi: 10.3390/insects13070591 (PMC9318919; doi:10.3390/insects13070591)
Supplement: Supplementary file 1 [file insects-13-00591-s001.zip]

Archive with 1 entries (1 files):
- insects-1732882-supplementary.pdf
